# Supplementary material for: In Silico and Ex Vivo Studies on the Spasmolytic Activities of Fenchone Using Isolated Guinea Pig Trachea
Source: Molecules. 2022 Feb 17;27(4):1360. doi: 10.3390/molecules27041360 (PMC8876211; doi:10.3390/molecules27041360)
Supplement: Supplementary file 1 [file molecules-27-01360-s001.zip]

Archive with 1 entries (1 files):
- molecules-1567849-supplementary.pdf
